# Supplementary material for: Determination of Exosome Mitochondrial DNA as a Biomarker of Renal Cancer Aggressiveness
Source: Cancers (Basel). 2021 Dec 31;14(1):199. doi: 10.3390/cancers14010199 (PMC8750318; doi:10.3390/cancers14010199)
Supplement: Supplementary file 1 [file cancers-14-00199-s001.zip]

Archive with 1 entries (1 files):
- cancers-1517829-supplementary.pdf
